# Supplementary material for: Cucumber Mosaic Virus-Induced Systemic Necrosis in Arabidopsis thaliana: Determinants and Role in Plant Defense
Source: Viruses. 2022 Dec 14;14(12):2790. doi: 10.3390/v14122790 (PMC9783004; doi:10.3390/v14122790)
Supplement: Supplementary file 1 [file viruses-14-02790-s001.zip]

Archive with 1 entries (1 files):
- viruses-2100348-supplementary.pdf
